# Supplementary material for: Estimating the Volume of Nodules and Masses on Serial Chest Radiography Using a Deep-Learning-Based Automatic Detection Algorithm: A Preliminary Study
Source: Diagnostics (Basel). 2023 Jun 14;13(12):2060. doi: 10.3390/diagnostics13122060 (PMC10297196; doi:10.3390/diagnostics13122060)
Supplement: Supplementary file 1 [file diagnostics-13-02060-s001.zip]

Archive with 1 entries (1 files):
- diagnostics-2383482-supplementary.pdf
